# Supplementary material for: Mitochondrial Genomes of Hestina persimilis and Hestinalis nama (Lepidoptera, Nymphalidae): Genome Description and Phylogenetic Implications
Source: Insects. 2021 Aug 20;12(8):754. doi: 10.3390/insects12080754 (PMC8397171; doi:10.3390/insects12080754)
Supplement: Supplementary file 1 [file insects-12-00754-s001.zip]

Archive with 1 entries (1 files):
- insects-1320628-supplementary.pdf
